# Supplementary material for: Prostate Cancer in the MENA Region: Attributable Burden of Behavioral and Environmental Exposures
Source: Toxics. 2026 Jan 21;14(1):96. doi: 10.3390/toxics14010096 (PMC12845826; doi:10.3390/toxics14010096)
Supplement: Supplementary file 1 [file toxics-14-00096-s001.zip]

Archive with 1 entries (1 files):
- toxics-4078890-supplementary.pdf
